# Supplementary material for: Neuron type-specific miRNA represses two broadly expressed genes to modulate an avoidance behavior in C. elegans
Source: Genes Dev. 2016 Sep 15;30(18):2042–7. doi: 10.1101/gad.287904.116 (PMC5066611; doi:10.1101/gad.287904.116)
Supplement: Supplemental Material [file supp_gad.287904.116_Supplemental_Table_3.xlsx]

## Sheet: Primers for CRISPR alleles
mir-791 (luc39)
To clone sgRNAs into pIK111
sg1_for	TTCTAGCTCTAAAACAAGTTGCCGCTTCGTTGAAC
sg1_rev	CAAATCTAAATGTTTGTTCAACGAAGCGGCAACTT
sg2_for	AATTGCAAATCTAAATGTTTAACTTTGGCACTCCGCAGATAGTTTTAGAGCTAGAAATAGC
sg2_rev	GCTATTTCTAGCTCTAAAACTATCTGCGGAGTGCCAAAGTTAAACATTTAGATTTGCAATT
To clone repair template (two PCR products were fused to generate miRNA deletion)
for 1	GTCGACTCTAGAGGATCCCCTTAGACGCCTACAAAAATAA
rev 1	TTGTTTTCGTCGTAAAAAGCAAAAAGTTGACTTCATTAAC
for 2	GTTAATGAAGTCAACTTTTTGCTTTTTACGACGAAAACAA
rev 2	TGAATTCGAGCTCGGTACCCCAATCTTATGTTTTGCCGTT
Screening Primers
for	TGTACTCATCGAACTACATTCAAATCG
rev	CTAACTTTCCAGTGTTGCAGCGAG
mir-790 (luc40)
To clone sgRNAs into pIK111
sg1_for	GCGTTAGCTCTGTGTCAAAC
sg1_rev	GTTTGACACAGAGCTAACGC
sg2_for	GCGATTTCACTTATAACTCG
sg2_rev	CGAGTTATAAGTGAAATCGC
To clone repair template (two PCR products were fused to generate miRNA deletion)
for 1	Tgaattcgagctcggtaccctaaaatcaggaacaaactat
rev 1	attgttttcaacttcaggtaacaaacgtgcaactatgtat
for 2	Atacatagttgcacgtttgttacctgaagttgaaaacaat
rev 2	gtcgactctagaggatccccaactatgattcattgacatg
Screening primers
for	TGAGTGGAACCTGACGTGTCG
rev	GACATCAACTCTTGCGATTCCAC
cah-3 (luc28) 3’UTR mutant
To clone sgRNAs into pIK111
sg1_for	AATTGCAAATCTAAATGTTTgaggtggagtgggaacccatGTTTTAGAGCTAGAAATAGC
sg1_rev	GCTATTTCTAGCTCTAAAACatgggttcccactccacctcAAACATTTAGATTTGCAATT
sg2_for	AATTGCAAATCTAAATGTTTgactgcgatgatgatgagtgGTTTTAGAGCTAGAAATAGC
sg2_rev	GCTATTTCTAGCTCTAAAACcactcatcatcatcgcagtcAAACATTTAGATTTGCAATT
To clone repair template
for	ATACGAAGGATCTCTCACCACCC
rev	gttccgtcaccccttgagctc
To mutagenize repair template (delete both seed matches, insert HindIII sites)
	aaatttaataccgatacaaaaaaacttcatggtcccaagc
	gtagtaattcgcaattcattgcaatattctagttactc
Screening primers
for	ccagtcgcattcattgtttgattttcag,
rev	ccgataacacatctttccaaaattcc
akap-1 (luc37) 3’UTR mutant
To clone sgRNAs into pRB1017
sg1_for	TCTTGtcgatgttaagagggttgg
sg1_rev	AAACccaaccctcttaacatcgaC
sg2_for	TCTTGggcaccacggaaggaatag
sg2_rev	AAACctattccttccgtggtgccC
To clone repair template:
for	GAAGTTCGCTTCGATCAAGTGCTC
rev	gccattctgtgcatgtatacaagg
To mutagenize repair template: 3 binding sites, replace site 1 with AgeI, delete site 2 and replace site 3 with KpnI (also remove PAMs)
	cgactatatttgtccatgcttACCGGTattggttgagtgtgtg
	cgatgttaagagggttgTgTgttaacaagtatttgg
	attttattttccctctattccttccgaatggTACCatcaaatatcaaaccatcac
Screening primers
for	ggttagtgcatattttcacctggagc
rev	cggttcagattgggaaaacaacagtag
hbl-1(luc32) and (luc35) 3’UTR mutant
To clone sgRNAs into pRB1017
sg1_for	TCTTGgggaagtgtttccttaacg
sg1_rev	AAACcgttaaggaaacacttcccC
sg2_for	TCTTGaatgacaactagagggtgg
sg2_rev	AAACccaccctctagttgtcattC
To clone repair template:
for	ccgacctagtgcattttactgtg
rev	atgtatggcaaaaaagctgggatg
To mutagenize repair template: remove all mir-791-5p/3p sites and all PAMs, replace first and last sites with KpnI and SpeI respectively, middle sites are replaced by a dinucleotide only
	caccaataatgaggacgtTcgGtaCCaacacttcccatagcccc
	catattttactacttgtattgaaCGaaataccatatttatGTgcattgttcatttacagt
	actgtaaatgaacaatgcACataaatatggtatttCGttcaatacaagtagtaaaatatg
	ctttcatttttatttatttctattCGttgtttaactatgcacacatttg
	caaatgtgtgcatagttaaacaaCGaatagaaataaataaaaatgaaag
	gccgttttttgaaaaggataCTAGTgaatcgtCaccctctagttgtcatttg
	New primers to mutate site 3 by itself, then can try long primers 15 and 15b over that:
	aaataccatatttatGTgcattgttcatttacagttttg
	caaaactgtaaatgaacaatgcACataaatatggtattt,
Screening primers
for	cacaagcttccctactcggcc
rev	agcacacatgaattcgaatcggag,
unc-2 (luc27) 3’UTRdelta300bp
To clone sgRNAs into pRB1017
sg1_for	TCTTGagtaagtacaacgagaaag
sg1_rev	AAACctttctcgttgtacttactC
To clone repair template
for	caaccgtttaacaaagcctctcc
rev	taagacccatctgaaattcaacgg
Screening primers
for	acagaagatgatcctcgatgggc
rev	cgactggatttgatgggaatccatc
unc-9 (luc30) 3’UTR mutant
To clone sgRNAs into pRB1017
sg1_for	TCTTGcaagagaattatgatgagg
sg1_rev	AAACcctcatcataattctcttgC
sg2_for	TCTTGaaaactgaacattggcagg
sg2_rev	AAACcctgccaatgttcagttttC
To clone repair template:
for	tgacacaccccaacttcgtagc
rev	caaaatgtctgtaaattttgtgacgg
	To mutagenize repair template: remove PAM1, replace site 1 with SpeI and site 2 with KpnI
	ctattcacttatcttttCctcatcataattctcttg
	caagagaattatgatgagGaaaagataagtgaatag
	ggagggttttagaagaCTAGTacttttaaacttttg
	gtttgtcttcatcatccaGGTACCtgttcagttttcaccaaag
Screening primers
for	actaccctgttacgagcttgcg
rev	ctagtctttgcagagcaagtgagg
